# Supplementary material for: Improving the Effective Spatial Resolution in 1H-MRSI of the Prostate with Three-Dimensional Overdiscretized Reconstructions
Source: Life (Basel). 2023 Jan 19;13(2):282. doi: 10.3390/life13020282 (PMC9967259; doi:10.3390/life13020282)
Supplement: Supplementary file 1 [file life-13-00282-s001.zip]

Archive with 1 entries (1 files):
- life-2125523-supplementary.pdf
